# Supplementary material for: Time Trends of Percutaneous Injuries in Hospital Nurses: Evidence of the Interference between Effects of Adoption of Safety Devices and Organizational Factors
Source: Int J Environ Res Public Health. 2021 Apr 20;18(8):4371. doi: 10.3390/ijerph18084371 (PMC8074301; doi:10.3390/ijerph18084371)
Supplement: Supplementary file 1 [file ijerph-18-04371-s001.zip]

Archive with 1 entries (1 files):
- ijerph-1157916-supplementary.pdf
